# Supplementary material for: Food Preferences as a Positive Outcome for Adolescents with Type 1 Diabetes
Source: Nutrients. 2025 Nov 28;17(23):3752. doi: 10.3390/nu17233752 (PMC12694448; doi:10.3390/nu17233752)
Supplement: Supplementary file 1 [file nutrients-17-03752-s001.zip]

Archive with 1 entries (1 files):
- nutrients-3923725-supplementary.pdf
